# Supplementary material for: The impact of chronic intermittent hypoxia on enzymatic activity in memory-associated brain regions of male and female rats
Source: Biol Sex Differ. 2025 Jan 31;16:5. doi: 10.1186/s13293-025-00688-6 (PMC11786371; doi:10.1186/s13293-025-00688-6)
Supplement: Supplementary file 1 — Supplementary Material 1 [file 13293_2025_688_MOESM1_ESM.xlsx]

## Sheet: Sheet1
	Calpain Activity (Normoxic Females)
			CA1	CA3	ETC	RSC	RN	LC	CC
Calpain Activity (Normoxic Males)	CA1	Pearson Correlation		0.275	-0.452	0.443	0.587	0.378	-0.059
		P value		0.597	0.444	0.454	0.22	0.46	0.912
		N		6	5	5	6	6	6
	CA3	Pearson Correlation	0.466		-0.379	0.484	0.29	0.841	-0.012
		P value	0.351		0.529	0.408	0.577	0.036	0.982
		N	6		5	5	6	6	6
	ETC	Pearson Correlation	0.273	-0.581		0.003	-0.353	-0.584	-0.709
		P value	0.601	0.227		0.997	0.56	0.301	0.18
		N	6	6		5	5	5	5
	RSC	Pearson Correlation	0.308	0.561	-0.123		-0.109	0.759	0.272
		P value	0.553	0.247	0.817		0.861	0.137	0.658
		N	6	6	6		5	5	5
	RN	Pearson Correlation	0.668	0.825	-0.282	0.375		0.046	-0.217
		P value	0.218	0.085	0.645	0.534		0.931	0.68
		N	5	5	5	5		6	6
	LC	Pearson Correlation	0.132	-0.157	0.255	0.298	-0.001		0.421
		P value	0.803	0.767	0.625	0.567	0.999		0.406
		N	6	6	6	6	5		6
	CC	Pearson Correlation	0.741	0.334	0.096	0.622	-0.131	0.267
		P value	0.092	0.518	0.857	0.187	0.834	0.609
		N	6	6	6	6	5	6
	Calpain Activity (CIH Females)
			CA1	CA3	ETC	RSC	RN	LC	CC
Calpain Activity (CIH Males)	CA1	Pearson Correlation		0.897	-0.705	-0.393	0.768	0.153	-0.008
		P value		0.039	0.184	0.513	0.129	0.806	0.989
		N		5	5	5	5	5	5
	CA3	Pearson Correlation	-0.846		-0.492	-0.263	0.604	-0.23	0.393
		P value	0.071		0.322	0.615	0.204	0.661	0.44
		N	5		6	6	6	6	6
	ETC	Pearson Correlation	-0.831	0.806		0.074	-0.269	-0.085	0.254
		P value	0.169	0.1		0.889	0.606	0.873	0.628
		N	4	5		6	6	6	6
	RSC	Pearson Correlation	-0.275	0.453	-0.415		-0.738	-0.488	0.148
		P value	0.655	0.367	0.487		0.094	0.326	0.78
		N	5	6	5		6	6	6
	RN	Pearson Correlation	-0.365	0.128	0.437	-0.17		0.343	0.375
		P value	0.546	0.837	0.563	0.785		0.505	0.464
		N	5	5	4	5		6	6
	LC	Pearson Correlation	0.438	0.414	0.264	0.135	-0.834		-0.519
		P value	0.461	0.415	0.668	0.799	0.079		0.292
		N	5	6	5	6	5		6
	CC	Pearson Correlation	-0.34	0.798	0.293	0.668	-0.402	0.753
		P value	0.575	0.057	0.633	0.147	0.503	0.084
		N	5	6	5	6	5	6
