# Supplementary material for: The impact of chronic intermittent hypoxia on enzymatic activity in memory-associated brain regions of male and female rats
Source: Biol Sex Differ. 2025 Jan 31;16:5. doi: 10.1186/s13293-025-00688-6 (PMC11786371; doi:10.1186/s13293-025-00688-6)
Supplement: Supplementary file 2 — Supplementary Material 2 [file 13293_2025_688_MOESM2_ESM.xlsx]

## Sheet: Sheet1
	Caspase-3 Activity (Normoxic Females)
			CA1	CA3	ETC	RSC	RN	CC
Caspase-3 Activity (Normoxic Males)	CA1	Pearson Correlation		0.261	0.138	0.4	0.512	0.651
		P value		0.617	0.794	0.432	0.378	0.161
		N		6	6	6	5	6
	CA3	Pearson Correlation	0.188		-0.424	-0.399	0.381	0.504
		P value	0.722		0.402	0.434	0.527	0.309
		N	6		6	6	5	6
	ETC	Pearson Correlation	0.855	0.458		0.554	-0.233	-0.1
		P value	0.03	0.361		0.254	0.706	0.851
		N	6	6		6	5	6
	RSC	Pearson Correlation	0.207	0.901	0.286		0.517	0.197
		P value	0.694	0.014	0.583		0.373	0.708
		N	6	6	6		5	6
	RN	Pearson Correlation	0.831	0.475	0.975	0.274		0.212
		P value	0.041	0.341	<.001	0.599		0.733
		N	6	6	6	6		5
	CC	Pearson Correlation	0.543	0.741	0.637	0.637	0.752
		P value	0.266	0.092	0.174	0.174	0.085
		N	6	6	6	6	6
	Caspase-3 Activity (CIH Females)
			CA1	CA3	ETC	RSC	RN	LC
Caspase-3 Activity (CIH Males)	CA1	Pearson Correlation		-0.795	-0.343	-0.325	-0.785	-0.508
		P value		0.108	0.657	0.594	0.116	0.382
		N		5	4	5	5	5
	CA3	Pearson Correlation	-0.906		0.549	0.379	0.432	0.411
		P value	0.034		0.338	0.459	0.392	0.418
		N	5		5	6	6	6
	ETC	Pearson Correlation	-0.635	0.778		0.612	0.216	-0.41
		P value	0.249	0.068		0.273	0.727	0.493
		N	5	6		5	5	5
	RSC	Pearson Correlation	0.729	-0.564	0.209		-0.214	-0.585
		P value	0.271	0.322	0.736		0.684	0.222
		N	4	5	5		6	6
	RN	Pearson Correlation	-0.11	-0.081	0.094	0.371		0.304
		P value	0.86	0.897	0.881	0.629		0.558
		N	5	5	5	4		6
	LC	Pearson Correlation	-0.537	0.549	0.701	-0.129	-0.549
		P value	0.35	0.26	0.121	0.836	0.337
		N	5	6	6	5	5
