# Supplementary material for: The impact of chronic intermittent hypoxia on enzymatic activity in memory-associated brain regions of male and female rats
Source: Biol Sex Differ. 2025 Jan 31;16:5. doi: 10.1186/s13293-025-00688-6 (PMC11786371; doi:10.1186/s13293-025-00688-6)
Supplement: Supplementary file 3 — Supplementary Material 3 [file 13293_2025_688_MOESM3_ESM.xlsx]

## Sheet: Sheet1
	EGR-1 Expression (Normoxic Females)
			CA1	CA3	ETC	RSC	RN	LC	CC
EGR-1 Expression (Normoxic Males)	CA1	Pearson Correlation		-0.656	0.069	0.803	0.297	0.631	0.405
		P value		0.344	0.912	0.102	0.627	0.254	0.498
		N		4	5	5	5	5	5
	CA3	Pearson Correlation	-0.034		0.308	-0.151	-0.396	0.37	-0.245
		P value	0.949		0.615	0.808	0.51	0.54	0.691
		N	6		5	5	5	5	5
	ETC	Pearson Correlation	-0.13	-0.129		0.401	0.701	0.105	-0.687
		P value	0.806	0.807		0.43	0.121	0.843	0.132
		N	6	6		6	6	6	6
	RSC	Pearson Correlation	-0.056	-0.722	0.259		0.418	0.547	0.069
		P value	0.916	0.105	0.62		0.409	0.262	0.896
		N	6	6	6		6	6	6
	RN	Pearson Correlation	-0.23	-0.281	0.015	0.8		0.031	-0.21
		P value	0.661	0.589	0.977	0.056		0.954	0.689
		N	6	6	6	6		6	6
	LC	Pearson Correlation	0.341	0.49	-0.445	-0.828	-0.911		0.507
		P value	0.575	0.403	0.453	0.083	0.031		0.304
		N	5	5	5	5	5		6
	CC	Pearson Correlation	0.056	0.289	-0.554	-0.741	-0.515	0.644
		P value	0.916	0.579	0.254	0.092	0.296	0.241
		N	6	6	6	6	6	5
	EGR-1 Expression (CIH Females)
			CA1	CA3	ETC	RSC	RN	LC	CC
EGR-1 Expression (CIH Males)	CA1	Pearson Correlation		-0.645	-0.574	-0.075	0.651	-0.128	-0.53
		P value		0.167	0.234	0.904	0.161	0.809	0.359
		N		6	6	5	6	6	5
	CA3	Pearson Correlation	-0.379		0.12	-0.421	-0.752	0.442	0.292
		P value	0.459		0.82	0.481	0.085	0.38	0.634
		N	6		6	5	6	6	5
	ETC	Pearson Correlation	0.748	-0.422		0.265	0.156	0.038	-0.276
		P value	0.087	0.405		0.667	0.768	0.943	0.653
		N	6	6		5	6	6	5
	RSC	Pearson Correlation	0.366	-0.475	0.413		0.533	0.339	0.337
		P value	0.475	0.341	0.416		0.355	0.577	0.663
		N	6	6	6		5	5	4
	RN	Pearson Correlation	0.839	0.144	0.511	0.174		-0.145	-0.64
		P value	0.037	0.785	0.301	0.741		0.784	0.245
		N	6	6	6	6		6	5
	LC	Pearson Correlation	-0.781	0.114	-0.479	-0.159	-0.869		0.317
		P value	0.067	0.83	0.337	0.763	0.024		0.604
		N	6	6	6	6	6		5
	CC	Pearson Correlation	0.72	-0.794	0.837	0.755	0.386	-0.607
		P value	0.17	0.109	0.077	0.14	0.521	0.277
		N	5	5	5	5	5	5
